# Supplementary material for: Whole-genome analysis of five Escherichia coli strains isolated from focal duodenal necrosis in laying hens reveals genetic similarities to the E. coli O25:H4 ST131 strain
Source: Microbiol Spectr. 2025 Mar 31;13(5):e02110-24. doi: 10.1128/spectrum.02110-24 (PMC12054123; doi:10.1128/spectrum.02110-24)
Supplement: Table S2 — Genomic island information and the genes present with their products in FDN-4. [file spectrum.02110-24-s0003.xlsx]

## Sheet: Sheet1
Supplementary Table 2. Genomic islands (GIs) information and the genes present with their product in FDN-4.
GI number	Island start	Island end	Length	BLASTn higest score		% ident	Gene ID	Product	Gene start	Gene end
1	265104	270941	5837	E. coli SA186	ST131 O25b:H4	100	rcnB	Nickel/cobalt homeostasis protein RcnB	270603	270941
							yehB	Outer membrane usher protein YehB	266991	269471
							yehC	putative fimbrial chaperone YehC	266301	266975
							yehA	putative fimbrial-like protein YehA	269487	270521
							yehD	putative fimbrial-like protein YehD	265678	266220
2	342568	353221	10653	E. coli SA186	ST131 O25b:H4	100	dapH_2	2,3,4,5-tetrahydropyridine-2,6-dicarboxylate N-acetyltransferase	350738	351343
							mshA_2	D-inositol-3-phosphate glycosyltransferase	348330	349478
							rfbC	dTDP-4-dehydrorhamnose 3,5-epimerase	345494	346036
							rfbD	dTDP-4-dehydrorhamnose reductase	343653	344552
							rfbB	dTDP-glucose 4,6-dehydratase	342568	343653
							rfbA	Glucose-1-phosphate thymidylyltransferase 1	344611	345489
							wbbL	Rhamnosyltransferase WbbL	352430	353221
3	373863	419610	45747	E. coli AR_0089	ST131 O25b:H4	100	cobS	Adenosylcobinamide-GDP ribazoletransferase	386711	387313
							klcA_1	Antirestriction protein KlcA	401485	402342
							cobU	Bifunctional adenosylcobalamin biosynthesis protein CobU	402994	404028
							glmU_1	Bifunctional protein GlmU	405822	407036
							crfC_1	Clamp-binding protein CrfC	418867	419610
							cirA_3	Colicin I receptor	418328	418870
							cbeA_1	Cytoskeleton bundling-enhancing antitoxin CbeA	414506	416653
							cbtA_1	Cytoskeleton-binding toxin CbtA	410582	411235
							group_4322	IS110 family transposase ISEc20	412283	413506
							group_255	IS21 family transposase IS100	413491	414135
							group_256	IS21 family transposase IS100kyp	418867	419610
							group_5748	ISL3 family transposase ISEc38	376962	377441
							bshB1	N-acetyl-alpha-D-glucosaminyl L-malate deacetylase 1	418328	418870
							cysH_1	Phosphoadenosine phosphosulfate reductase	408813	409337
							php_1	Phosphotriesterase homology protein	381954	384338
							yeeW	Protein YeeW	414506	416653
							ybdM_1	putative protein YbdM	375744	376112
							RBKS_1	Ribokinase	375281	375655
							xerC_1	Tyrosine recombinase XerC	396369	397565
							arnC_2	Undecaprenyl-phosphate 4-deoxy-4-formamido-L-arabinose transferase	393466	393750
4	419622	427232	7610	E. coli REF1	ST131 O25b:H4	100	cbl	HTH-type transcriptional regulator cbl	423175	424125
							gltC	HTH-type transcriptional regulator GltC	422156	423073
							cobT	Nicotinate-nucleotide--dimethylbenzimidazole phosphoribosyltransferase	419622	420701
							yeeO	putative FMN/FAD exporter YeeO	424432	425886
							erfK	putative L,D-transpeptidase ErfK/SrfK	420763	421698
							yeeN	putative transcriptional regulatory protein YeeN	426516	427232
5	472682	478954	6272	E. coli AR_0089	ST131 O25b:H4	100	N/A	All hypothetical proteins
6	505688	511550	5862	E. coli AR_0089	ST131 O25b:H4	100	group_4415	IS3 family transposase IS1397	510948	511550
							zinT	Metal-binding protein ZinT	509291	509941
7	540309	544357	4048	E. coli CAVp367	ST131 O25b:H4	100	group_52	IS1 family transposase IS1X2	542247	542540
							group_170	IS1 family transposase IS1X4	541843	542118
							emrE	Multidrug transporter EmrE	540309	540641
							yedK	SOS response-associated protein YedK	543860	544357
8	561814	575545	13731	E. coli CAVp367	ST131 O25b:H4	99.99	dnaB_1	Replicative DNA helicase	569938	571353
							xerC_3	Tyrosine recombinase XerC	561871	562887
9	572566	583826	11260	E. coli AR_0086	ST131 O25b:H4	100	ybcO	Putative nuclease YbcO	581108	581401
10	591594	604074	12480	E. coli SA186	ST131 O25b:H4	100	N/A	All hypothetical proteins
11	952000	960045	8045	E. coli CAVp367	ST131 O25b:H4	100	hipB	Antitoxin HipB	952000	952266
							focC	Chaperone protein FocC	955037	955318
							fimD_1	Outer membrane usher protein FimD	955360	958011
							fimF_1	Protein FimF	958025	958555
							fimG_1	Protein FimG	958568	959071
							hipA	Serine/threonine-protein kinase toxin HipA	952266	953588
							fimH_1	Type 1 fimbrin D-mannose specific adhesin	959131	960045
							fimA_1	Type-1 fimbrial protein, A chain	954499	954999
12	962911	968160	5249	E. coli CAVp367	ST131 O25b:H4	100	chuR_1	Anaerobic sulfatase-maturating enzyme	966080	967237
							ydeO	HTH-type transcriptional regulator YdeO	963183	963944
							N/A	putative zinc protease	967351	968160
							safA	Two-component-system connector protein SafA	962911	963108
13	1096266	1102586	6320	E. coli SA186	ST131 O25b:H4	100	ycjM	Glucosylglycerate phosphorylase	1100664	1102343
							ycjO	Inner membrane ABC transporter permease protein YcjO	1098456	1099337
							ycjP	Inner membrane ABC transporter permease protein YcjP	1097627	1098469
							iolE	Inosose dehydratase	1095738	1096526
							tdh_1	L-threonine 3-dehydrogenase	1096544	1097596
							pspE	Thiosulfate sulfurtransferase PspE	1102554	1102868
14	1217967	1222441	4474	E. coli CAVp367	ST131 O25b:H4	99.98	group_4611	IS21 family transposase ISYru1	1221225	1221476
							group_4609	IS3 family transposase ISEc24	1219467	1219751
							group_4609	IS3 family transposase ISEc24	1220111	1220602
							intA_2	Prophage integrase IntA	1218181	1219356
15	1226417	1244427	18010	E. coli SA186	ST131 O25b:H4	100	xerC_4	Tyrosine recombinase XerC	1231810	1232724
16	1388383	1394887	6504	E. coli CAVp367	ST131 O25b:H4	100	pgaA	Poly-beta-1,6-N-acetyl-D-glucosamine export protein	1390437	1392860
							pgaB	Poly-beta-1,6-N-acetyl-D-glucosamine N-deacetylase	1392869	1394887
							pgaC	Poly-beta-1,6-N-acetyl-D-glucosamine synthase	1394880	1396205
							dgcT	putative diguanylate cyclase DgcT	1388484	1389851
17	1848203	1861032	12829	E. coli EcPF7	UPEC (O25:H4)	99.99	fabG_2	3-oxoacyl-[acyl-carrier-protein] reductase FabG	1857758	1858555
							aplK	Apulose kinase	1851846	1853366
							aptA	Apulose-4-phosphate transketolase subunit A	1849352	1850182
							aptB	Apulose-4-phosphate transketolase subunit B	1848424	1849359
							gdh	Galactitol 2-dehydrogenase	1858588	1859373
							group_8563	IS4 family transposase IS421	1859527	1860639
							rbsA_1	Ribose import ATP-binding protein RbsA	1855162	1856619
							rbsB_1	Ribose import binding protein RbsB	1853470	1854405
							rbsC_1	Ribose import permease protein RbsC	1856637	1857704
							sorC_1	Sorbitol operon regulator	1850545	1851495
							hokE_1	Toxic protein HokE	1860832	1860984
18	1892693	1913304	20611	E. coli EcPF7	UPEC (O25:H4)	100	allE	(S)-ureidoglycine aminohydrolase	1900532	1901317
							glxR_1	2-hydroxy-3-oxopropionate reductase	1907015	1907893
							allC	Allantoate amidohydrolase	1899286	1900521
							allB	Allantoinase	1903970	1905331
							arcC1_1	Carbamate kinase 1	1893246	1894139
							glxK	Glycerate 3-kinase	1901446	1902591
							gcl_1	Glyoxylate carboligase	1908782	1910563
							allS	HTH-type transcriptional activator AllS	1912258	1913184
							allR	HTH-type transcriptional repressor AllR	1910653	1911468
							hyi_1	Hydroxypyruvate isomerase	1907993	1908769
							purK	N5-carboxyaminoimidazole ribonucleotide synthase	1891645	1892712
							fdrA_1	Protein FdrA	1896231	1897898
							ybbW	Putative allantoin permease	1905391	1906845
							ybbY	Putative purine permease YbbY	1902613	1903914
							selU	tRNA 2-selenouridine synthase	1913253	1914359
							allD	Ureidoglycolate dehydrogenase (NAD(+))	1898215	1899264
							allA	Ureidoglycolate lyase	1911546	1912028
19	1914411	1918412	4001	E. coli AR_0089	ST131 O25b:H4	100	N/A	All hypothetical proteins
20	2105740	2110600	4860	E. coli SA186	ST131 O25b:H4	99.96	xerD_1	ISKra4 family transposase ISCep1	2106922	2107485
							betA	Oxygen-dependent choline dehydrogenase	2104167	2105837
21	2106922	2112437	5515	E. coli SA186	ST131 O25b:H4	100	xerD_1	ISKra4 family transposase ISCep1	2106922	2107485
22	2116051	2120436	4385	E. coli REF1	ST131 O25b:H4	100	rclC	Inner membrane protein RclC	2118814	2119407
							ytbE	putative oxidoreductase YtbE	2119567	2120436
							rclA	putative pyridine nucleotide-disulfide oxidoreductase RclA	2117132	2118457
							rclR	RCS-specific HTH-type transcriptional activator RclR	2116051	2116905
23	2119362	2124673	5311	E. coli SA186	ST131 O25b:H4	100	rclC	Inner membrane protein RclC	2118814	2119407
							group_851	IS3 family transposase IS3411	2121647	2121973
							group_852	IS3 family transposase IS629	2120760	2121647
							ytbE	putative oxidoreductase YtbE	2119567	2120436
							rob_1	Right origin-binding protein	2122027	2122854
24	2129690	2137069	7379	E. coli REF1	ST131 O25b:H4	100	ykgM_1	50S ribosomal protein L31 type B	2135037	2135303
							ykgO	50S ribosomal protein L36 2	2135303	2135443
							ecpR	HTH-type transcriptional regulator EcpR	2136527	2137069
							pgrR_2	HTH-type transcriptional regulator PgrR	2129690	2130583
							pgrR_3	HTH-type transcriptional regulator PgrR	2130783	2131709
							group_3116	NADH oxidase	2132959	2134101
							ykgR	putative membrane protein YkgR	2134574	2134675
							ycjY_2	putative protein YcjY	2131866	2132786
25	2173569	2177654	4085	E. coli EcPF7	UPEC (O25:H4)	100	fliD_2	Flagellar hook-associated protein 2	2172537	2173853
							flgL_2	Flagellar hook-associated protein 3	2177558	2178487
							fliC1	Flagellin 1	2174263	2175177
26	2180869	2196051	15182	E. coli CAVp367	ST131 O25b:H4	100	flgB_2	Flagellar basal body rod protein FlgB	2186452	2186787
							flgC_2	Flagellar basal-body rod protein FlgC	2186018	2186449
							flgF_2	Flagellar basal-body rod protein FlgF	2183094	2183831
							flgG_2	Flagellar basal-body rod protein FlgG	2182230	2183015
							flgE_2	Flagellar hook protein FlgE	2183831	2185033
							flgH_2	Flagellar L-ring protein	2181482	2182222
							flgI_2	Flagellar P-ring protein	2180367	2181467
							fliI_2	Flagellum-specific ATP synthase	2195698	2197038
							tagD	Glycerol-3-phosphate cytidylyltransferase	2194863	2195258
27	2285569	2290473	4904	E. coli CAVp367	ST131 O25b:H4	100	fimC_1	Chaperone protein FimC	2289145	2289861
							yraJ	Outer membrane usher protein YraJ	2286601	2289078
28	2301743	2308252	6509	E. coli CAVp367	ST131 O25b:H4	100	htrE	Outer membrane usher protein HtrE	2302518	2305118
							yadV	putative fimbrial chaperone YadV	2301743	2302483
							yadC	putative fimbrial-like protein YadC	2306999	2308252
							yadK	putative fimbrial-like protein YadK	2306351	2306947
							yadL	putative fimbrial-like protein YadL	2305722	2306324
							yadM	putative fimbrial-like protein YadM	2305135	2305707
29	2389986	2395158	5172	E. coli S1-THA-01-A	ST131 O25b:H4	100	dapA_2	4-hydroxy-tetrahydrodipicolinate synthase	2392977	2393900
							RBKS_2	Ribokinase	2393926	2395158
30	2451484	2455913	4429	E. coli CAVp367	ST131 O25b:H4	100	group_3852	N-acetylgalactosamine-6-O-sulfatase	2452872	2454365
							hokC	Toxic protein HokC	2455761	2455913
31	2551049	2571539	20490	E. coli GN02448	ST131 O25b:H4	100	glxR_2	2-hydroxy-3-oxopropionate reductase	2559232	2560119
							iraD	Anti-adapter protein IraD	2556680	2558419
							garK_1	Glycerate 2-kinase	2558432	2559214
							dhaD	Glycerol dehydrogenase	2554352	2556286
							gcl_2	Glyoxylate carboligase	2552695	2554065
							yjiE	HTH-type transcriptional regulator YjiE	2559232	2560119
							hyi_2	Hydroxypyruvate isomerase	2571501	2571884
							yihN	Inner membrane protein YihN	2560194	2561336
							caiT_2	L-carnitine/gamma-butyrobetaine antiporter	2565951	2567033
							mleN	Malate-2H(+)/Na(+)-lactate antiporter	2556680	2558419
							dhaL_2	PEP-dependent dihydroxyacetone kinase, ADP-binding subunit DhaL	2550279	2551190
							dhaK_2	PEP-dependent dihydroxyacetone kinase, dihydroxyacetone-binding subunit DhaK	2558432	2559214
							dhaR_2	PTS-dependent dihydroxyacetone kinase operon regulatory protein	2564616	2565884
							thi4_2	Thiamine thiazole synthase	2561392	2562933
							thi4_3	Thiamine thiazole synthase	2551277	2552680
32	2585014	2591040	6026	E. coli SA186	ST131 O25b:H4	100	xerD_1	ISKra4 family transposase ISCep1	2585014	2585610
							xerD_1	ISKra4 family transposase ISCep1	2586087	2586689
							nanM	N-acetylneuraminate epimerase	2588889	2589995
							nanS	putative 9-O-acetyl-N-acetylneuraminic acid deacetylase	2590060	2591040
							nanC	putative N-acetylneuraminic acid outer membrane channel protein NanC	2588153	2588869
33	2601842	2605892	4050	E. coli GN02545	ST131 O25b:H4	100	cbeA_2	Cytoskeleton bundling-enhancing antitoxin CbeA	2602534	2602848
							ykfI	Toxin YkfI	2602168	2602503
34	2604426	2608954	4528	E. coli GN02545	ST131 O25b:H4	100	der_1	GTPase Der	2607941	2608954
35	2615169	2619350	4181	E. coli GN02545	ST131 O25b:H4	100	N/A	All hypothetical proteins
36	2755620	2768524	12904	E. coli RIVM_C029951	N/A	97.82	dcuA	Anaerobic C4-dicarboxylate transporter DcuA	2761399	2763072
							cutA	Divalent-cation tolerance protein CutA	2755620	2756921
							pagN_1	Outer membrane protein PagN	2757037	2757375
							intS_1	Prophage integrase IntS	2767787	2768524
							yhbX_1	Putative transferase YhbX	2760040	2761302
							dsbD	Thiol:disulfide interchange protein DsbD	2761399	2763072
37	2760040	2776346	16306	E. coli 222	UPEC	99.99	cra_2	Catabolite repressor/activator	2757351	2759048
							hns_2	DNA-binding protein H-NS	2769868	2770875
							scrK_1	Fructokinase	2768843	2769316
							sacX_1	Negative regulator of SacY activity	2775426	2776346
							pagN_1	Outer membrane protein PagN	2772310	2773680
							intS_1	Prophage integrase IntS	2767787	2768524
							yhbX_1	Putative transferase YhbX	2760040	2761302
							scrY_1	Sucrose porin	2761399	2763072
							scrB_1	Sucrose-6-phosphate hydrolase	2773741	2775258
38	2777523	2786430	8907	E. coli MB165	ESBL strain	99.98	N/A	All hypothetical proteins
39	2784806	2847297	62491	E. coli A16EC0554	ST131 O25b:H4	62.58	klcA_2	Antirestriction protein KlcA	2794980	2795711
							papD	Chaperone protein PapD	2791924	2792706
							pdeL_2	Cyclic di-GMP phosphodiesterase PdeL	2793778	2794296
							cbeA_3	Cytoskeleton bundling-enhancing antitoxin CbeA	2800706	2800999
							cbtA_2	Cytoskeleton-binding toxin CbtA	2800302	2800577
							dtpC	Dipeptide and tripeptide permease C	2808039	2808257
							ghoS	Endoribonuclease antitoxin GhoS	2799084	2799605
							papF	Fimbrial adapter PapF	2798411	2798998
							der_2	GTPase Der	2844136	2846673
							cadA	Inducible lysine decarboxylase	2843411	2844103
							group_52	IS1 family transposase IS1X2	2838609	2842448
							group_170	IS1 family transposase IS1X4	2836881	2837672
							group_3306	IS256 family transposase IS1414	2844136	2846673
							lysU	Lysine--tRNA ligase, heat inducible	2843411	2844103
							fimD_3	Outer membrane usher protein FimD	2831310	2831582
							papC_2	Outer membrane usher protein PapC	2846783	2847055
							papA	Pap fimbrial major pilin protein	2831796	2835725
							papH	PAP fimbrial minor pilin protein	2838609	2842448
							cadB	putative cadaverine/lysine antiporter	2836881	2837672
							yraI	putative fimbrial chaperone YraI	2817227	2817706
							yjdJ_1	putative protein YjdJ	2794980	2795711
							yjdJ_2	putative protein YjdJ	2791924	2792706
							espC	Serine protease EspC	2818562	2818936
							tsh	Temperature-sensitive hemagglutinin tsh autotransporter	2818983	2819360
							ghoT	Toxin GhoT	2827255	2828712
							cadC	Transcriptional activator CadC	2830786	2831082
							virF	Virulence regulon transcriptional activator VirF	2793778	2794296
40	2836581	2846673	10092	E. coli CAVp367	ST131 O25b:H4	100	fimD_3	Outer membrane usher protein FimD	2838609	2842448
							yraI	putative fimbrial chaperone YraI	2830585	2830758
							tsh	Temperature-sensitive hemagglutinin tsh autotransporter	2821731	2823269
							virF	Virulence regulon transcriptional activator VirF	2836881	2837672
41	2875165	2879382	4217	E. coli CAVp367	ST131 O25b:H4	100	phnJ	Alpha-D-ribose 1-methylphosphonate 5-phosphate C-P lyase	2877396	2878241
							phnG	Alpha-D-ribose 1-methylphosphonate 5-triphosphate synthase subunit PhnG	2875306	2875758
							phnH	Alpha-D-ribose 1-methylphosphonate 5-triphosphate synthase subunit PhnH	2875755	2876339
							phnI	Alpha-D-ribose 1-methylphosphonate 5-triphosphate synthase subunit PhnI	2876339	2877403
							phnL	Alpha-D-ribose 1-methylphosphonate 5-triphosphate synthase subunit PhnL	2879107	2879787
							phnK	Putative phosphonates utilization ATP-binding protein PhnK	2878238	2878996
							phnF	putative transcriptional regulator PhnF	2874580	2875305
42	3142898	3148219	5321	E. coli EcPF7	UPEC (O25:H4)	100	higA-2	Antitoxin HigA-2	3146480	3146770
							nlhH	Carboxylesterase NlhH	3147311	3148219
							higB-2	Toxin HigB-2	3146771	3147082
43	3400046	3443698	43652	E. coli 2017.15.02CC	colistin-resistant E. coli	95.56	klcA_3	Antirestriction protein KlcA	3421018	3422250
							cbeA_4	Cytoskeleton bundling-enhancing antitoxin CbeA	3422401	3423267
							cbtA_3	Cytoskeleton-binding toxin CbtA	3427769	3428311
							group_6111	Deoxyguanosinetriphosphate triphosphohydrolase-like protein	3423730	3424710
							der_3	GTPase Der	3433999	3435141
							group_6779	IS3 family transposase IS3	3404423	3404908
							group_867	ISL3 family transposase ISEc38	3403187	3403561
							pagN_2	Outer membrane protein PagN	3402763	3403140
							proQ_2	RNA chaperone ProQ	3421018	3422250
							thyA_1	Thymidylate synthase	3406947	3407831
							hsdS	Type-1 restriction enzyme EcoKI specificity protein	3422401	3423267
44	3433999	3448234	14235	E. coli E9	APEC	100	pagN_2	Outer membrane protein PagN	3447044	3448234
							intS_2	Prophage integrase IntS	3443751	3445424
							yhbX_2	Putative transferase YhbX	3438299	3439036
							hsdS	Type-1 restriction enzyme EcoKI specificity protein	3447044	3448234
45	3485741	3493908	8167	E. coli CAVp367	ST131 O25b:H4	100	rfaB	Lipopolysaccharide 1,6-galactosyltransferase	3486720	3487799
							rfaY	Lipopolysaccharide core heptose(II) kinase RfaY	3489892	3490590
							rfaL	O-antigen ligase	3492643	3493908
46	4195047	4352937	157890	E. coli AR_0085	ST131 O25b:H4	58.79	kpsU	3-deoxy-manno-octulosonate cytidylyltransferase	4201411	4202667
							ykgM_2	50S ribosomal protein L31 type B	4200371	4201411
							flu	Antigen 43	4202730	4203839
							klcA_4	Antirestriction protein KlcA	4199042	4199701
							kpsF	Arabinose 5-phosphate isomerase KpsF	4198269	4199045
							rep_2	ATP-dependent DNA helicase Rep	4199751	4200374
							cirA_5	Colicin I receptor	4223592	4224464
							cbeA_5	Cytoskeleton bundling-enhancing antitoxin CbeA	4220374	4223220
							cbtA_4	Cytoskeleton-binding toxin CbtA	4223592	4224464
							topB_2	DNA topoisomerase 3	4228768	4230339
							hin	DNA-invertase hin	4259671	4260378
							rcbA	Double-strand break reduction protein	4262101	4262865
							era_1	GTPase Era	4284348	4286366
							group_4041	IS21 family transposase ISPpu7	4273321	4274709
							group_4041	IS21 family transposase ISPpu7	4306712	4308799
							group_6135	IS21 family transposase ISSso4	4343905	4345530
							group_503	IS66 family transposase ISCro1	4333855	4334979
							mltF_1	Membrane-bound lytic murein transglycosylase F	4209614	4210354
							dpnM	Modification methylase DpnIIA	4318005	4318268
							neuA	N-acylneuraminate cytidylyltransferase	4220374	4223220
							legI	N,N'-diacetyllegionaminic acid synthase	4218651	4219136
							bfpB	Outer membrane lipoprotein BfpB	4213284	4214267
							neuC	Polysialic acid biosynthesis protein P7	4347683	4349191
							kpsT	Polysialic acid transport ATP-binding protein KpsT	4306712	4308799
							kpsD	Polysialic acid transport protein KpsD	4217403	4217771
							kpsM	Polysialic acid transport protein KpsM	4216936	4217313
							tfaE	Prophage tail fiber assembly protein TfaE	4284348	4286366
							epsM_2	Putative acetyltransferase EpsM	4235576	4236148
							dnaB_3	Replicative DNA helicase	4346938	4347156
							ssb_2	Single-stranded DNA-binding protein	4223592	4224464
							tcpE	Toxin coregulated pilus biosynthesis protein E	4195047	4196582
							xerC_6	Tyrosine recombinase XerC	4311022	4312557
							xerC_7	Tyrosine recombinase XerC	4196599	4197354
47	4505654	4514448	8794	E. coli SA186	ST131 O25b:H4	100	kdsD_2	Arabinose 5-phosphate isomerase KdsD	4509539	4510135
							group_7064	Hydroxypyruvate reductase	4510207	4511154
							amiC	N-acetylmuramoyl-L-alanine amidase AmiC	4508352	4509536
							malY_2	Protein MalY	4506772	4508352
							malX_2	PTS system maltose-specific EIICB component	4505916	4506740
							licT	Transcription antiterminator LicT	4509539	4510135
48	4579102	4587501	8399	E. coli CAVp367	ST131 O25b:H4	100	queE	7-carboxy-7-deazaguanine synthase	4580267	4580938
							cra_3	Catabolite repressor/activator	4581023	4582030
							scrK_2	Fructokinase	4586581	4587501
							sacX_2	Negative regulator of SacY activity	4583465	4584835
							yqcG	putative protein YqcG	4579988	4580095
							scrY_2	Sucrose porin	4584896	4586413
							scrB_2	Sucrose-6-phosphate hydrolase	4582056	4583459
49	4940624	4950171	9547	E. coli AR_0089	ST131 O25b:H4	100	yfdE	Acetyl-CoA:oxalate CoA-transferase	4941642	4942787
							evgA	DNA-binding transcriptional activator EvgA	4946441	4947055
							emrK	putative multidrug resistance protein EmrK	4947470	4948633
							emrY	putative multidrug resistance protein EmrY	4948633	4950171
							evgS	Sensor protein EvgS	4942843	4946436
