# Supplementary material for: Whole-genome analysis of five Escherichia coli strains isolated from focal duodenal necrosis in laying hens reveals genetic similarities to the E. coli O25:H4 ST131 strain
Source: Microbiol Spectr. 2025 Mar 31;13(5):e02110-24. doi: 10.1128/spectrum.02110-24 (PMC12054123; doi:10.1128/spectrum.02110-24)
Supplement: Table S3 — Heatmap of PCR results from the IBD and Patho panels in E. coli samples isolated from FDN lesions between 2021 and 2023. [file spectrum.02110-24-s0004.xlsx]

## Sheet: Sheet3
Supplementary Table 3. Heatmap of PCR results from the IBD and Patho panels in E. coli samples isolated from FDN lesions between 2021 and 2023.
			IBD Genes																				Patho Genes
	Sample #	IBD+Patho Total	eaeH	irp2	fimH	ratA	fepC	usp	colV	dsbA	ial	aer	cnf1	pap	E1	B	Ia	M	mV	mH47	mM	IBD subtotal	cvaC	iroN	ompT	hlyF	etaB	iss	aerJ	ireA	papC	Patho subtotal
Previous Study	21-1	6	+	.	+	.	.	.	.	+	.	.	.	.	.	+	.	.	+	+	.	6	.	.	.	.	.	.	.	.	.	0
	21-2	9	+	.	+	.	.	.	.	+	.	.	.	.	.	+	.	.	.	+	.	5	.	+	+	+	.	+	.	.	.	4
	21-3	12	+	.	+	.	.	.	.	+	+	.	.	.	.	+	+	.	+	+	.	8	.	+	+	+	.	+	.	.	.	4
	21-4	6	.	.	+	+	+	.	.	+	.	+	.	.	.	.	.	.	.	+	.	6	.	.	.	.	.	.	.	.	.	0
	21-5	4	+	.	+	.	.	.	.	+	.	.	.	.	.	.	.	.	.	+	.	4	.	.	.	.	.	.	.	.	.	0
	21-6	7	+	.	+	.	+	.	.	+	.	.	.	.	.	.	.	.	.	+	.	5	.	.	+	+	.	.	.	.	.	2
	21-7	5	+	.	+	.	+	.	.	+	.	.	.	.	.	.	.	.	.	+	.	5	.	.	.	.	.	.	.	.	.	0
	21-8	16	+	.	+	.	+	.	.	+	+	.	.	.	.	+	+	.	+	+	+	10	+	+	+	+	.	+	+	.	.	6
	FDN-9	17	+	.	+	.	+	.	.	+	+	.	.	.	+	+	+	.	+	+	+	11	+	+	+	+	.	+	+	.	.	6
	21-10	17	+	.	+	.	+	.	.	+	+	.	.	.	+	+	+	.	+	+	+	11	+	+	+	+	.	+	+	.	.	6
	FDN-11	17	+	.	+	.	+	.	.	+	+	.	.	.	+	+	.	+	+	+	.	10	+	+	+	+	.	+	+	+	.	7
	21-12	16	+	.	+	.	+	.	.	+	+	.	.	.	.	+	.	+	+	+	.	9	+	+	+	+	.	+	+	+	.	7
	21-13	16	+	.	+	.	+	.	.	+	+	.	.	.	.	+	.	+	+	+	.	9	+	+	+	+	.	+	+	+	.	7
	21-14	9	+	.	+	.	+	.	.	+	.	.	.	.	.	.	.	.	+	+	+	7	.	.	+	+	.	.	.	.	.	2
	21-15	8	+	.	+	.	+	.	.	+	.	.	.	.	.	.	.	.	.	+	+	6	.	.	+	+	.	.	.	.	.	2
	21-16	9	+	.	+	.	+	.	.	+	.	.	.	.	.	.	+	.	+	+	.	7	.	.	+	+	.	.	.	.	.	2
	21-17	8	+	.	+	.	+	.	.	+	.	.	.	.	.	+	+	.	+	+	.	8	.	.	.	.	.	.	.	.	.	0
	21-18	8	+	.	+	.	+	.	.	+	.	.	.	.	.	+	+	.	+	+	.	8	.	.	.	.	.	.	.	.	.	0
	21-19	9	+	.	+	.	+	.	.	+	.	.	.	.	.	+	+	+	+	+	.	9	.	.	.	.	.	.	.	.	.	0
	21-20	6	+	.	+	.	+	.	.	+	.	.	.	.	.	.	.	.	+	+	.	6	.	.	.	.	.	.	.	.	.	0
	21-21	14	+	.	+	+	+	.	+	+	.	+	.	.	.	.	.	+	.	+	+	10	.	+	+	+	.	+	.	.	.	4
	21-22	15	+	.	+	+	+	.	+	+	.	+	.	.	.	.	.	+	+	+	+	11	.	+	+	+	.	+	.	.	.	4
	FDN-24	17	+	.	+	.	+	.	.	+	+	.	.	.	+	+	+	.	+	+	+	11	+	+	+	+	.	+	+	.	.	6
	21-24	16	+	.	+	.	+	.	.	+	+	.	.	.	.	+	+	.	+	+	+	10	+	+	+	+	.	+	+	.	.	6
	21-25	13	+	.	+	+	+	.	+	+	.	+	.	.	.	.	.	+	.	+	.	9	.	+	+	+	.	+	.	.	.	4
	21-26	6	+	.	+	.	+	.	.	+	.	.	.	.	.	.	+	.	.	+	.	6	.	.	.	.	.	.	.	.	.	0
	21-27	6	+	.	+	.	+	.	.	+	.	.	.	.	.	.	+	.	.	+	.	6	.	.	.	.	.	.	.	.	.	0
	21-28	6	+	.	+	.	+	.	.	+	.	.	.	.	.	.	+	.	.	+	.	6	.	.	.	.	.	.	.	.	.	0
	21-29	5	.	.	+	.	+	.	.	.	.	+	.	.	.	.	.	.	.	+	+	5	.	.	.	.	.	.	.	.	.	0
	21-30	15	+	.	+	.	+	.	.	+	.	.	.	.	.	+	+	.	+	+	+	9	+	+	+	+	.	+	+	.	.	6
	21-31	12	+	.	+	.	+	.	.	+	+	.	.	.	.	.	.	+	.	+	+	8	.	+	+	+	.	+	.	.	.	4
	21-32	11	+	.	+	.	+	.	.	+	.	.	.	.	.	.	.	+	.	+	+	7	.	+	+	+	.	+	.	.	.	4
	21-33	8	.	.	.	.	.	.	.	.	.	.	.	.	.	.	+	+	.	+	+	4	.	+	+	+	.	+	.	.	.	4
	21-34	7	+	.	+	.	+	.	.	+	.	.	.	.	.	.	.	.	.	.	+	5	.	.	+	+	.	.	.	.	.	2
	21-35	17	+	.	+	.	+	.	.	+	+	.	.	.	.	+	.	+	+	+	+	10	+	+	+	+	.	+	+	+	.	7
	21-36	17	+	.	+	.	+	.	.	+	+	.	.	.	.	+	.	+	+	+	+	10	+	+	+	+	.	+	+	+	.	7
	21-37	10	+	.	+	.	+	.	.	+	.	.	.	.	+	.	.	+	.	.	.	6	.	+	+	+	.	+	.	.	.	4
	21-38	8	+	.	+	.	+	.	.	+	.	.	.	.	+	.	+	.	.	+	+	8	.	.	.	.	.	.	.	.	.	0
	FDN-50	17	+	.	+	.	+	.	.	+	+	.	.	.	.	+	.	+	+	+	+	10	+	+	+	+	.	+	+	+	.	7
This Study	FDN-4	14	+	.	+	.	+	+	.	+	+	+	.	.	+	+	.	.	.	.	.	9	.	+	+	+	+	+	.	.	.	5
	22-1	4	+	.	+	.	+	.	.	+	.	.	.	.	.	.	.	.	.	.	.	4	.	.	.	.	.	.	.	.	.	0
	22-2	2	+	.	+	.	.	.	.	.	.	.	.	.	.	.	.	.	.	.	.	2	.	.	.	.	.	.	.	.	.	0
	22-3	3	+	.	+	.	.	.	.	+	.	.	.	.	.	.	.	.	.	.	.	3	.	.	.	.	.	.	.	.	.	0
	22-4	5	+	.	+	.	+	.	.	+	.	.	.	.	.	.	+	.	.	.	.	5	.	.	.	.	.	.	.	.	.	0
	22-5	5	+	.	+	.	+	.	.	+	.	.	.	.	.	.	+	.	.	.	.	5	.	.	.	.	.	.	.	.	.	0
	22-6	8	+	.	+	.	+	.	.	+	.	.	.	.	.	.	.	.	.	.	.	4	.	.	+	+	+	+	.	.	.	4
	22-7	4	+	.	+	.	+	.	.	+	.	.	.	.	.	.	.	.	.	.	.	4	.	.	.	.	.	.	.	.	.	0
	22-8	3	+	.	.	.	+	.	.	+	.	.	.	.	.	.	.	.	.	.	.	3	.	.	.	.	.	.	.	.	.	0
	22-9	5	+	.	+	.	+	.	.	+	.	.	.	.	.	+	.	.	.	.	.	5	.	.	.	.	.	.	.	.	.	0
	22-10	5	+	.	+	.	+	.	.	+	.	.	.	.	.	+	.	.	.	.	.	5	.	.	.	.	.	.	.	.	.	0
	22-11	5	+	.	+	.	+	.	.	+	.	.	.	.	.	+	.	.	.	.	.	5	.	.	.	.	.	.	.	.	.	0
	22-12	4	+	.	.	.	+	.	.	+	.	.	.	.	.	.	+	.	.	.	.	4	.	.	.	.	.	.	.	.	.	0
	22-13	7	+	.	+	.	+	.	.	+	.	.	.	.	.	.	+	.	+	+	.	7	.	.	.	.	.	.	.	.	.	0
	22-14	0	.	.	.	.	.	.	.	.	.	.	.	.	.	.	.	.	.	.	.	0	.	.	.	.	.	.	.	.	.	0
	22-15	3	+	.	+	.	.	.	.	+	.	.	.	.	.	.	.	.	.	.	.	3	.	.	.	.	.	.	.	.	.	0
	22-16	8	+	.	+	.	+	.	.	+	.	.	.	.	.	+	+	.	.	+	+	8	.	.	.	.	.	.	.	.	.	0
	22-17	8	+	.	+	.	+	.	.	+	.	.	.	.	.	+	+	.	.	+	+	8	.	.	.	.	.	.	.	.	.	0
	22-18	8	+	.	+	.	+	.	.	+	.	.	.	.	.	+	+	.	.	+	+	8	.	.	.	.	.	.	.	.	.	0
	22-19	8	+	.	+	.	+	+	.	+	.	.	.	.	.	+	+	+	.	.	.	8	.	.	.	.	.	.	.	.	.	0
	22-20	4	+	.	.	.	.	.	.	+	.	.	.	.	.	.	+	.	.	.	.	3	.	.	.	.	+	.	.	.	.	1
	22-21	3	.	.	.	.	.	.	.	.	.	+	.	.	.	.	+	.	.	.	+	3	.	.	.	.	.	.	.	.	.	0
	22-22	7	+	.	+	.	+	+	.	+	.	.	.	.	.	+	.	+	.	.	.	7	.	.	.	.	.	.	.	.	.	0
	22-23	8	+	.	+	.	+	+	.	+	.	.	.	.	.	+	.	+	.	.	.	7	.	.	.	.	+	.	.	.	.	1
	22-24	11	+	.	+	.	+	+	.	+	.	.	.	.	.	+	+	+	.	+	+	10	.	.	.	.	+	.	.	.	.	1
	22-25	12	+	.	+	.	+	+	.	+	+	.	.	.	.	+	+	+	.	+	+	11	.	.	.	.	+	.	.	.	.	1
	22-26	12	+	.	+	.	+	+	.	+	+	.	.	.	.	+	+	+	.	+	+	11	.	.	.	.	+	.	.	.	.	1
	22-27	1	.	.	.	.	.	.	.	.	+	.	.	.	.	.	.	.	.	.	.	1	.	.	.	.	.	.	.	.	.	0
	22-28	4	+	.	+	.	+	.	.	+	.	.	.	.	.	.	.	.	.	.	.	4	.	.	.	.	.	.	.	.	.	0
	22-29	4	+	.	+	.	+	.	.	+	.	.	.	.	.	.	.	.	.	.	.	4	.	.	.	.	.	.	.	.	.	0
	22-30	7	.	.	.	.	.	.	.	+	.	.	.	.	.	.	+	.	+	.	.	3	.	+	+	+	.	+	.	.	.	4
	22-31	1	.	.	.	.	.	.	.	+	.	.	.	.	.	.	.	.	.	.	.	1	.	.	.	.	.	.	.	.	.	0
	22-32	4	+	.	+	.	+	.	.	+	.	.	.	.	.	.	.	.	.	.	.	4	.	.	.	.	.	.	.	.	.	0
	22-33	4	+	.	+	.	+	.	.	+	.	.	.	.	.	.	.	.	.	.	.	4	.	.	.	.	.	.	.	.	.	0
	22-34	10	+	.	+	.	+	.	.	+	.	.	.	.	.	.	+	.	+	.	.	6	.	+	+	+	.	+	.	.	.	4
	22-35	4	+	.	+	.	+	.	.	+	.	.	.	.	.	.	.	.	.	.	.	4	.	.	.	.	.	.	.	.	.	0
	22-36	10	+	.	+	.	+	.	.	+	.	.	.	.	.	.	+	.	+	.	.	6	.	+	+	+	.	+	.	.	.	4
	22-37	6	.	.	.	.	.	.	.	.	.	.	.	.	.	.	+	.	+	.	.	2	.	+	+	+	.	+	.	.	.	4
	22-38	10	+	.	+	.	+	.	.	+	.	.	.	.	.	.	+	.	+	.	.	6	.	+	+	+	.	+	.	.	.	4
	22-39	5	+	.	+	.	+	.	.	.	.	.	.	.	.	.	.	.	.	+	+	5	.	.	.	.	.	.	.	.	.	0
	22-40	0	.	.	.	.	.	.	.	.	.	.	.	.	.	.	.	.	.	.	.	0	.	.	.	.	.	.	.	.	.	0
	22-41	6	+	.	+	.	+	.	.	+	.	.	.	.	.	.	+	.	.	.	+	6	.	.	.	.	.	.	.	.	.	0
	22-42	2	.	.	.	.	.	.	+	.	+	.	.	.	.	.	.	.	.	.	.	2	.	.	.	.	.	.	.	.	.	0
	22-43	4	+	.	+	.	+	.	.	+	.	.	.	.	.	.	.	.	.	.	.	4	.	.	.	.	.	.	.	.	.	0
	22-44	4	+	.	+	.	+	.	.	+	.	.	.	.	.	.	.	.	.	.	.	4	.	.	.	.	.	.	.	.	.	0
	22-45	6	+	.	+	.	+	.	.	+	.	.	.	.	.	.	+	.	.	.	+	6	.	.	.	.	.	.	.	.	.	0
	22-46	7	+	.	+	.	+	.	.	+	.	.	.	.	.	.	+	.	+	.	+	7	.	.	.	.	.	.	.	.	.	0
	22-47	7	.	.	.	.	.	.	.	.	.	.	.	.	.	.	.	.	.	.	.	0	.	+	+	+	+	+	+	.	+	7
	22-48	0	.	.	.	.	.	.	.	.	.	.	.	.	.	.	.	.	.	.	.	0	.	.	.	.	.	.	.	.	.	0
	23-1	11	+	.	+	.	+	.	.	+	.	.	.	.	+	+	.	.	.	.	+	7	+	.	+	+	+	.	.	.	.	4
	23-2	1	.	.	.	.	.	.	.	.	.	.	.	.	+	.	.	.	.	.	.	1	.	.	.	.	.	.	.	.	.	0
	23-3	12	+	+	+	.	+	.	.	+	.	+	.	.	.	.	+	.	.	.	.	7	.	+	+	+	+	.	+	.	.	5
	23-4	4	.	.	+	.	+	.	.	+	.	.	.	.	+	.	.	.	.	.	.	4	.	.	.	.	.	.	.	.	.	0
	23-5	12	+	+	+	.	+	.	.	+	.	+	.	.	.	.	+	.	.	.	.	7	.	+	+	+	+	.	+	.	.	5
	23-6	11	+	.	+	.	+	.	.	+	.	.	.	.	+	+	.	.	.	.	.	6	.	+	+	+	+	+	.	.	.	5
	23-7	13	+	+	+	.	+	.	.	+	.	+	.	.	+	+	.	.	.	.	.	8	.	+	+	+	+	+	.	.	.	5
	23-8	4	.	.	+	.	+	.	.	+	+	.	.	.	.	.	.	.	.	.	.	4	.	.	.	.	.	.	.	.	.	0
	23-9	3	+	.	+	.	+	.	.	.	.	.	.	.	.	.	.	.	.	.	.	3	.	.	.	.	.	.	.	.	.	0
	23-10	3	.	.	+	.	+	.	.	+	.	.	.	.	.	.	.	.	.	.	.	3	.	.	.	.	.	.	.	.	.	0
	23-11	14	+	+	+	.	+	.	.	+	.	+	.	.	+	+	.	.	.	.	.	8	+	+	+	+	.	+	+	.	.	6
	23-12	12	+	.	+	.	+	.	.	+	.	.	.	.	+	+	.	.	.	.	+	7	+	+	+	+	.	+	.	.	.	5
	23-13	12	+	+	+	.	+	.	.	+	.	+	.	.	.	.	+	.	.	.	.	7	.	+	+	+	.	+	+	.	.	5
	23-14	5	+	.	+	.	+	.	.	+	.	.	.	.	.	.	.	.	.	.	+	5	.	.	.	.	.	.	.	.	.	0
	23-15	14	+	+	+	.	+	.	.	+	.	+	.	.	+	+	.	.	.	.	.	8	+	+	+	+	.	+	+	.	.	6
	23-16	13	+	+	+	.	+	.	.	+	+	+	.	.	.	.	+	.	.	.	.	8	.	+	+	+	.	+	+	.	.	5
	23-17	13	+	+	+	.	+	.	.	+	+	+	.	.	.	.	+	.	.	.	.	8	.	+	+	+	.	+	+	.	.	5
	23-18	9	.	.	+	.	.	.	.	+	.	+	.	.	.	.	+	.	.	.	.	4	.	+	+	+	.	+	+	.	.	5
	23-19	13	+	+	+	.	+	.	.	+	+	+	.	.	.	.	+	.	.	.	.	8	.	+	+	+	.	+	+	.	.	5
	23-20	13	+	+	+	.	+	.	.	+	+	+	.	.	.	.	+	.	.	.	.	8	.	+	+	+	.	+	+	.	.	5
	23-21	5	+	.	+	.	+	.	.	+	.	.	.	.	.	.	.	.	.	.	+	5	.	.	.	.	.	.	.	.	.	0
	23-22	13	+	+	+	.	+	.	.	+	.	+	.	.	.	.	+	.	.	.	+	8	.	+	+	+	.	+	+	.	.	5
	23-23	13	+	+	+	.	+	.	.	+	+	+	.	.	.	.	+	.	.	.	.	8	.	+	+	+	.	+	+	.	.	5
	count		93	12	96	4	90	7	4	97	24	20	0	0	15	37	47	20	28	45	35		16	43	50	50	13	42	25	6	1
