# Supplementary material for: Whole-genome analysis of five Escherichia coli strains isolated from focal duodenal necrosis in laying hens reveals genetic similarities to the E. coli O25:H4 ST131 strain
Source: Microbiol Spectr. 2025 Mar 31;13(5):e02110-24. doi: 10.1128/spectrum.02110-24 (PMC12054123; doi:10.1128/spectrum.02110-24)
Supplement: Table S4 — Results of antimicrobial susceptibility testing by NARMS panel in FDN strains. [file spectrum.02110-24-s0005.xlsx]

## Sheet: Sheet2
Supplementary Table 4. Results of antimicrobial susceptibility testing by National Antimicrobial Resistance Monitoring System (NARMS) panel in FDN strains
FDN-4	FDN-9	FDN-11	FDN-24	FDN-50
AMOCLA
=4	=2	=4	=2	=4	≥32/16
SUSC	SUSC	SUSC	SUSC	SUSC
AMPICI
=4	=2	=2	<=1	=2	≥32
SUSC	SUSC	SUSC	SUSC	SUSC
AZITHR
=2	=2	=4	=2	=4	≥32
NOINTP	NOINTP	NOINTP	NOINTP	NOINTP
CEFOXI
=8	=2	=4	=2	=4	≥32
SUSC	SUSC	SUSC	SUSC	SUSC
CEFTRI
<=0.25	<=0.25	<=0.25	<=0.25	<=0.25	≥4
SUSC	SUSC	SUSC	SUSC	SUSC
CHLORA
=8	=4	=8	=4	=8	≥32
SUSC	SUSC	SUSC	SUSC	SUSC
CIPROF
<= 0.015	<= 0.015	<= 0.015	<= 0.015	<= 0.015	≥1
SUSC	SUSC	SUSC	SUSC	SUSC
GENTAM
=0.5	=0.5	=0.5	=0.5	=0.5	≥8
SUSC	SUSC	SUSC	SUSC	SUSC
MEROPE
<=0.06	<=0.06	<=0.06	<=0.06	<=0.06	≥4
SUSC	SUSC	SUSC	SUSC	SUSC
NALAC
=2	=2	=2	=1	=4	≥32
NOINTP	NOINTP	NOINTP	NOINTP	NOINTP
STREPT
=4	=4	=4	=4	=4	≥64
NOINTP	NOINTP	NOINTP	NOINTP	NOINTP
SULFIZ
<=16	<=16	<=16	<=16	<=16	≥256
NOINTP	NOINTP	NOINTP	NOINTP	NOINTP
TETRA
<=4	<=4	<=4	<=4	<=4	≥16
SUSC	SUSC	SUSC	SUSC	SUSC
TRISUL
<=0.12	<=0.12	<=0.12	<=0.12	<=0.12	≥4/76
SUSC	SUSC	SUSC	SUSC	SUSC
