# Supplementary material for: Whole-genome analysis of five Escherichia coli strains isolated from focal duodenal necrosis in laying hens reveals genetic similarities to the E. coli O25:H4 ST131 strain
Source: Microbiol Spectr. 2025 Mar 31;13(5):e02110-24. doi: 10.1128/spectrum.02110-24 (PMC12054123; doi:10.1128/spectrum.02110-24)
Supplement: Table S6 — Virulence factors detected by ecolivf and vfdb in all tested strains’ chromosomes. [file spectrum.02110-24-s0007.xlsx]

## Sheet: VF chromosome all 
Supplementary Table 6.1. Virulence Factors detected by ecolivf and vfdb in all tested strains' chromosome
#FILE	FDN-4	FDN-9	FDN-11	FDN-24	FDN-50	EC958_ST131	Tool
SUM	191	156	165	156	187	188
aec15	-	-	-	-	+	-	ecolivf
aec17	-	-	+	-	+	-	ecolivf
aec18	-	-	+	-	+	-	ecolivf
aec19	-	-	+	-	+	-	ecolivf
aec22	-	-	-	-	+	-	ecolivf
aec23	-	-	-	-	+	-	ecolivf
aec24	-	-	-	-	+	-	ecolivf
aec25	-	-	-	-	+	-	ecolivf
aec26	-	-	-	-	+	-	ecolivf
aec28	-	-	-	-	+	-	ecolivf
aec29	-	-	-	-	+	-	ecolivf
aec30	-	-	-	-	+	-	ecolivf
aec31	-	+	+	+	+	-	ecolivf
aec32	-	+	+	+	+	-	ecolivf
agn43	-	-	-	-	+	+	ecolivf
artj	+	+	+	+	+	+	ecolivf
aslA	+	+	-	+	-	+	both
b2854	-	+	+	+	+	-	ecolivf
b2972	+	+	-	+	+	-	ecolivf
c3400	+	-	-	-	-	+	ecolivf
c3610	+	-	-	-	-	+	ecolivf
cadA	+	+	+	+	+	+	ecolivf
cah	+	-	-	-	+	-	ecolivf
cdiB	-	-	-	-	-	+	ecolivf
cfaA	-	-	+	-	+	-	ecolivf
cfaB	-	-	+	-	+	-	ecolivf
cfaC	-	-	+	-	+	-	ecolivf
cfaD	-	-	+	-	+	-	ecolivf
cheA	+	+	+	+	+	+	ecolivf
cheB	+	+	+	+	+	+	ecolivf
cheR	+	+	+	+	+	+	ecolivf
cheW	+	+	+	+	+	+	ecolivf
cheY	+	+	+	+	+	+	ecolivf
cheZ	+	+	+	+	+	+	ecolivf
chuA	+	-	-	-	-	+	both
chuS	+	-	-	-	-	+	both
chuT	+	-	-	-	-	+	both
chuU	+	-	-	-	-	+	both
chuV	+	-	-	-	-	+	both
chuW	+	-	-	-	-	+	both
chuX	+	-	-	-	-	+	both
chuY	+	-	-	-	-	+	both
clpV	-	-	-	-	+	-	ecolivf
cnf1	-	-	-	-	-	+	both
csgA	+	+	+	+	+	+	ecolivf
csgB	+	+	+	+	+	+	both
csgC	+	+	+	+	+	+	ecolivf
csgD	+	+	+	+	+	+	both
csgE	+	+	+	+	+	+	ecolivf
csgF	+	+	+	+	+	+	both
csgG	+	+	+	+	+	+	both
eaeH	+	+	+	+	+	+	ecolivf
EC958_0639	+	-	-	-	-	+	ecolivf
EC958_0640	+	-	-	-	-	+	ecolivf
EC958_0641	+	-	-	-	-	+	ecolivf
EC958_2289	+	-	-	-	-	+	ecolivf
EC958_2290	+	-	-	-	-	+	ecolivf
EC958_3091	-	-	-	-	-	+	ecolivf
EC958_3095	-	-	-	-	-	+	ecolivf
EC958_3099	+	-	-	-	-	+	ecolivf
EC958_3105	+	-	-	-	-	+	ecolivf
EC958_4611	+	-	-	-	-	+	ecolivf
EC958_4614	+	-	-	-	-	+	ecolivf
EC958_5031	+	-	-	-	-	+	ecolivf
EC958_5032	+	-	-	-	-	+	ecolivf
EC958_5043	+	-	-	-	-	+	ecolivf
EC958_5138	-	-	-	-	-	+	ecolivf
ECNA114_2856	+	-	-	-	-	+	ecolivf
ECNA114_28561	+	-	-	-	-	+	ecolivf
ECNA114_2857	+	-	-	-	-	+	ecolivf
ECNA114_2858	+	-	-	-	-	+	ecolivf
ECNA114_2860	+	-	-	-	-	+	ecolivf
ECNA114_2871	+	-	-	-	-	+	ecolivf
ECNA114_2872	+	-	-	-	-	+	ecolivf
ECP_2814	+	-	-	-	-	-	ecolivf
ecpA	+	+	+	+	+	+	ecolivf
ecpB	-	+	+	+	+	-	ecolivf
ecpC	+	+	+	+	+	+	ecolivf
ecpD	+	+	+	+	+	+	ecolivf
ecpE	-	+	-	+	-	-	ecolivf
ecpR	-	+	+	+	+	-	ecolivf
ECs3712	-	+	+	+	+	-	ecolivf
ECS88_3547	+	+	+	+	+	+	ecolivf
ehaA	-	-	+	-	+	-	ecolivf
ehaB	-	+	+	+	+	-	ecolivf
entA	+	+	+	+	+	+	both
entB	+	+	+	+	+	+	both
entC	+	+	+	+	+	+	both
entD	+	+	+	+	+	+	both
entE	+	+	+	+	+	+	both
entF	+	+	+	+	+	+	both
entS	+	+	+	+	+	+	both
epaO	-	+	+	+	+	-	ecolivf
epaP	-	+	+	+	+	-	ecolivf
epaQ	-	+	+	+	+	-	ecolivf
epaR	-	+	+	+	+	-	ecolivf
epaS	-	+	+	+	+	-	ecolivf
eprH	-	+	+	+	+	-	ecolivf
eprI	-	+	+	+	+	-	ecolivf
eprJ	-	+	+	+	+	-	ecolivf
eprK	-	+	+	+	+	-	ecolivf
espL1	-	+	+	+	+	-	both
espL3	-	+	+	+	+	-	ecolivf
espL4	-	+	-	+	-	-	both
espR1	-	+	+	+	+	-	both
espX1	-	+	+	+	+	-	both
espX4	-	+	+	+	+	-	both
espX5	-	+	+	+	+	-	both
espY1	-	+	-	+	-	-	both
etrA	-	+	+	+	+	-	ecolivf
fdeC	+	+	+	+	+	+	both
fepA	+	+	+	+	+	+	both
fepB	+	+	+	+	+	+	both
fepC	+	+	+	+	+	+	both
fepD	+	+	+	+	+	+	both
fepG	+	+	+	+	+	+	both
fes	+	+	+	+	+	+	both
fimA	+	+	+	+	+	+	both
fimB	+	+	+	+	+	-	both
fimC	+	+	+	+	-	+	both
fimD	+	+	+	+	+	+	both
fimE	+	+	+	+	-	+	both
fimF	+	+	+	+	+	+	both
fimG	+	+	+	+	+	+	both
fimH	+	+	+	+	+	+	both
fimI	+	+	+	+	+	+	both
flgA	+	+	+	+	+	+	ecolivf
flgB	+	+	+	+	+	+	ecolivf
flgC	+	+	+	+	+	+	ecolivf
flgD	+	+	+	+	+	+	ecolivf
flgE	+	+	+	+	+	+	ecolivf
flgF	+	+	+	+	+	+	ecolivf
flgG	+	+	+	+	+	+	ecolivf
flgH	+	+	+	+	+	+	ecolivf
flgI	+	+	+	+	+	+	ecolivf
flgJ	+	+	+	+	+	+	ecolivf
flgK	+	+	+	+	+	+	ecolivf
flgL	+	+	+	+	+	+	ecolivf
flgN	+	+	+	+	+	+	ecolivf
flhA	+	+	+	+	+	+	ecolivf
flhB	+	+	+	+	+	+	ecolivf
flhC	+	+	+	+	+	+	ecolivf
flhD	+	+	+	+	+	+	ecolivf
flhE	+	+	+	+	+	+	ecolivf
fliA	+	+	+	+	+	+	ecolivf
fliD	-	+	-	+	+	-	ecolivf
fliE	+	+	+	+	+	+	ecolivf
fliF	+	+	+	+	+	+	ecolivf
fliG	+	+	+	+	+	+	ecolivf
fliH	+	+	+	+	+	+	ecolivf
fliI	+	+	+	+	+	+	ecolivf
fliJ	+	+	+	+	+	+	ecolivf
fliK	+	+	+	+	+	+	ecolivf
fliL	+	+	+	+	+	+	ecolivf
fliM	+	+	+	+	+	+	ecolivf
fliN	+	+	+	+	+	+	ecolivf
fliO	+	+	+	+	+	+	ecolivf
fliP	+	+	+	+	+	+	ecolivf
fliQ	+	+	+	+	+	+	ecolivf
fliR	+	+	+	+	+	+	ecolivf
fliS	+	+	+	+	+	+	ecolivf
fliT	+	+	+	+	+	+	ecolivf
fliY	+	+	+	+	+	+	ecolivf
fliZ	+	+	+	+	+	+	ecolivf
flk	+	+	+	+	+	+	ecolivf
fyuA	+	-	-	-	-	+	both
gadX	+	+	+	+	+	+	ecolivf
gspC	+	+	-	+	+	-	both
gspD	+	-	-	-	+	-	both
gspE	+	-	-	-	+	-	both
gspF	+	-	-	-	+	-	both
gspG	+	-	-	-	+	-	both
gspH	+	-	-	-	+	-	both
gspI	+	-	-	-	+	-	both
gspJ	+	-	-	-	+	-	both
gspK	+	-	-	-	+	-	both
gspL	+	+	-	+	+	+	both
gspM	+	+	-	+	+	+	both
gspo	+	+	-	+	-	+	ecolivf
hcp	-	-	+	-	+	-	ecolivf
hlyA	-	-	-	-	-	+	vfdb
hlyB	-	-	-	-	-	+	both
hlyC	-	-	-	-	-	+	both
hlyD	-	-	-	-	-	+	both
hlyE	-	+	+	+	+	-	ecolivf
hma	+	-	-	-	-	+	ecolivf
hofB	+	+	+	+	+	+	ecolivf
hofC	+	+	+	+	+	+	ecolivf
hofq	+	+	+	+	+	+	ecolivf
ibeA	+	-	-	-	-	-	both
ibeB	+	+	+	+	+	+	ecolivf
ireA	-	-	+	-	-	-	ecolivf
irp1	+	-	-	-	-	+	both
irp2	+	-	-	-	-	+	both
kpsD	+	-	-	-	-	+	both
kpsM	+	-	-	-	-	+	both
kpsT	+	-	-	-	-	-	both
lpfao113	-	-	-	-	+	-	ecolivf
malx	+	-	-	-	-	+	ecolivf
matA	+	-	-	-	-	+	ecolivf
matC	+	-	-	-	-	+	ecolivf
matF	+	-	+	-	+	+	ecolivf
motA	+	+	+	+	+	+	ecolivf
motB	+	+	+	+	+	+	ecolivf
nada	+	+	+	+	+	+	ecolivf
nadb	+	+	+	+	+	+	ecolivf
neua	+	-	-	-	-	-	ecolivf
neuC	+	-	-	-	-	-	ecolivf
ompA	+	+	+	+	+	+	both
ompt	+	+	+	+	-	+	ecolivf
orgA	-	+	+	+	+	-	ecolivf
orgB	-	+	+	+	+	-	ecolivf
papA	-	-	-	-	-	+	ecolivf
papB	-	-	-	-	-	+	both
papC	-	-	-	-	-	+	both
papD	-	-	-	-	-	+	both
papF	-	-	-	-	-	+	both
papG	-	-	-	-	-	+	both
papH	-	-	-	-	-	+	both
papI	-	-	-	-	-	+	both
papJ	-	-	-	-	-	+	both
papK	-	-	-	-	-	+	both
papX	-	-	-	-	-	+	both
pixA	+	-	-	-	-	-	ecolivf
pixB	+	-	-	-	-	-	ecolivf
pixC	+	-	-	-	-	-	ecolivf
pixD	+	-	-	-	-	-	ecolivf
pixF	+	-	-	-	-	-	ecolivf
pixG	+	-	-	-	-	-	ecolivf
pixH	+	-	-	-	-	-	ecolivf
pixJ	+	-	-	-	-	-	ecolivf
ppda	+	+	+	+	+	+	ecolivf
ppdb	+	+	+	+	+	+	ecolivf
ppdc	+	+	+	+	+	+	ecolivf
ppdD	+	+	+	+	+	+	ecolivf
sat	-	-	-	-	-	+	both
stgA	-	-	+	-	-	-	ecolivf
stgB	-	-	+	-	+	-	ecolivf
stgC	-	-	+	-	+	-	ecolivf
stgD	-	-	+	-	+	-	ecolivf
tar/cheM	+	+	+	+	+	+	ecolivf
tia	+	-	-	-	-	+	ecolivf
UMNK88_238	-	-	-	-	+	-	ecolivf
upaC	+	-	-	-	-	+	ecolivf
upaG/ehaG	+	-	+	-	+	+	ecolivf
upaH	-	-	-	-	-	+	ecolivf
usp	+	-	-	-	-	+	ecolivf
vgrG	-	-	+	-	+	-	ecolivf
wzy_o26	-	+	-	+	-	-	ecolivf
yagV/ecpE	+	+	+	+	+	+	vfdb
yagW/ecpD	+	+	+	+	+	+	vfdb
yagX/ecpC	+	+	+	+	+	+	vfdb
yagY/ecpB	+	+	+	+	+	+	vfdb
yagZ/ecpA	+	+	+	+	+	+	vfdb
ybtA	+	-	-	-	-	+	both
ybtE	+	-	-	-	-	+	both
ybtP	+	-	-	-	-	+	both
ybtQ	+	-	-	-	-	+	both
ybtS	+	-	-	-	-	+	both
ybtT	+	-	-	-	-	+	both
ybtU	+	-	-	-	-	+	both
ybtX	+	-	-	-	-	+	both
ycbF	-	+	+	+	+	-	ecolivf
ycbQ	-	+	+	+	+	-	ecolivf
ycbR	-	+	+	+	+	-	ecolivf
ycbS	-	+	+	+	+	-	ecolivf
ycbT	-	+	+	+	+	-	ecolivf
ycbU	-	+	+	+	+	-	ecolivf
ycbV	-	+	+	+	+	-	ecolivf
ycfz	+	+	+	+	+	+	ecolivf
ydcm	+	-	-	-	-	-	ecolivf
ygdb	+	+	+	+	+	+	ecolivf
ygeG	-	+	+	+	+	-	ecolivf
ygeH	-	+	+	+	+	-	ecolivf
yggr	+	+	+	+	+	+	ecolivf
yghg	+	+	-	+	+	-	ecolivf
yijP	+	-	-	-	-	+	ecolivf
yjaa	+	+	-	+	-	+	ecolivf
ykgK/ecpR	+	+	+	+	+	+	vfdb
Z0263	-	-	+	-	+	-	ecolivf
Z0265	-	-	+	-	+	-	ecolivf
Z1307	-	+	+	+	+	-	ecolivf
Z2200	+	-	+	-	+	+	ecolivf
Z2201	-	-	+	-	+	+	ecolivf
Z2204	-	-	+	-	+	-	ecolivf
Z2206	+	+	+	+	-	+	ecolivf

## Sheet: VFs in FDN strains
Supplementary Table 6.2. The virulence genes and gene clusters detected in all five FDN E. coli strains.
Gene	FDN-4	FDN-9	FDN-11	FDN-24	FDN-50
artj	+	+	+	+	+
cadA	+	+	+	+	+
che1	+	+	+	+	+
csg2	+	+	+	+	+
eaeH	+	+	+	+	+
ecp3	+	+	+	+	+
ent4	+	+	+	+	+
fdeC	+	+	+	+	+
fep5	+	+	+	+	+
fes	+	+	+	+	+
fim6	+	+	+	+	+
flg7	+	+	+	+	+
flh8	+	+	+	+	+
fli9	+	+	+	+	+
flk	+	+	+	+	+
gadX	+	+	+	+	+
hof10	+	+	+	+	+
ibeB	+	+	+	+	+
mot11	+	+	+	+	+
nad12	+	+	+	+	+
ompA	+	+	+	+	+
ppd13	+	+	+	+	+
ycfz	+	+	+	+	+
ygdb	+	+	+	+	+
yggr	+	+	+	+	+
1cheABRWYZ. 2csgABCDEFG. 3ecpABCDER. 4entABCDEFS. 5fepABCDG. 6fimABDFGHI. 7flgABCDEFGHIJKLN. 8flhABCDE. 9fliAEFGHIJKLMNOPQRSTYZ. 10hofBC. 11motAB. 12nadab. 13ppdabcd

## Sheet: VFs in FDN-4 EC958
Supplementary Table 6.3. The virulence genes and gene clusters detected in FDN-4 and EC958_ST131 E. coli strains.
Gene	FDN-4	FDN-9	FDN-11	FDN-24	FDN-50	EC958_ST131
chu1	+	-	-	-	-	+
fyuA	+	-	-	-	-	+
hma	+	-	-	-	-	+
ibeA	+	-	-	-	-	-
irp2	+	-	-	-	-	+
kps3	+	-	-	-	-	+
malx	+	-	-	-	-	+
mat4	+	-	-	-	-	+
neu5	+	-	-	-	-	-
pix6	+	-	-	-	-	-
tia	+	-	-	-	-	+
upaC	+	-	-	-	-	+
usp	+	-	-	-	-	+
ybt7	+	-	-	-	-	+
ydcm	+	-	-	-	-	-
yijP	+	-	-	-	-	+
1chuASTUVWXY. 2irp12. 3kpsDMT. 4matAC. 5neuAC. 6pixABCDFGHJ. 7ybtAEPQSTUX
