# Supplementary material for: Whole-genome analysis of five Escherichia coli strains isolated from focal duodenal necrosis in laying hens reveals genetic similarities to the E. coli O25:H4 ST131 strain
Source: Microbiol Spectr. 2025 Mar 31;13(5):e02110-24. doi: 10.1128/spectrum.02110-24 (PMC12054123; doi:10.1128/spectrum.02110-24)
Supplement: Table S8 — Annotated genes present only in FDN-4 and EC958, along with the genomic island in which each is located. [file spectrum.02110-24-s0009.xlsx]

## Sheet: Sheet1
Supplementary Table 8. Annotated genes present only in FDN-4 and EC958, along with the genomic island (GI) in which each is located.
Gene/Gene Cluster	GI Number
aplK	17
aptAB	17
assT_2	N/A
bfpB	46
btuD_3	N/A
caiE	N/A
cbeA	N/A
cea	N/A
cfa_2	N/A
cirA_5	3,46
cnl	N/A
cra	37,48
dapAH	2,29
dctM_2	N/A
der	34,39,43
dinG_2	N/A
dnaB	8,46
dpnM	46
espC	39
fabG_2	17
fdtC	N/A
fecE	N/A
fhuA	N/A
fimACD	11,27,39,40
fliD_1	25,26
folK	N/A
gdh	17
gno	N/A
hin	46
hmuTU	N/A
hns_2	37
hsdS	43,44
intAS	14,36,37,44
klcA_1	3,39,43,46
ldrA	N/A
lutR_2	N/A
mbeAC	N/A
mdtH_2	N/A
mltF_1	N/A
mntH_1	N/A
mshA_2	2
murP_2	N/A
ntdAB	N/A
ompAW	N/A
pagN	36,37,43,44
papACDFH	39
pdeIL	39
pdxI	N/A
pir	N/A
preA_1	N/A
prmC_2	N/A
proQ_2	43
RBKS_2	3,29
rbsABC	17
rcbA	46
relE_1	N/A
rep_2	46
rfaBP	45
rfbC	2
rhlE_2	N/A
rop	N/A
rusA	N/A
sacX	37,48
sadB	N/A
scrBKY	37,48
siaMP	N/A
sopB	N/A
sorC_1	17
spo0C	N/A
ssb	46
suyB	N/A
tagD_2	26
tcpE	46
tfaE	46
thiS	N/A
thyA_1	43
topB_2	46
traS	N/A
tsh	39,40
uxaA_2	N/A
vapBC	N/A
virF	39,40
wbbL	2
xerC	3,8,15,20,21,32,46
xylP	N/A
yadCNV	28
ybcO	9
yfcOPQRS	N/A
yfdC	49
yhbX	36,37,44
yigG	N/A
yjdJ_2	39
yjmD_1	N/A
ykfI	33
ykgM_2	24,46
yqcG	48
yraIJ	27,39,40
